# Supplementary material for: Preoperative binaural beats reduce remimazolam dosage and enhance safety in anesthesia induction: A randomized controlled trial
Source: PLoS One. 2026 Mar 30;21(3):e0345960. doi: 10.1371/journal.pone.0345960 (PMC13035112; doi:10.1371/journal.pone.0345960)
Supplement: S1 Table — (XLSX) [file pone.0345960.s003.xlsx]

## Sheet: Sheet2
No	Group	Sex	Age	Height	Weight	ASA	Dx	Surgery	UnderlyingDs	PreAnxiety	PostAnxiety	Vremima	Vtime	VPSI	VSEFL	VSEFR	VSBP	VDBP	VMBP	VHR	Eremima	Etime	EPSI	ESEFL	ESEFR	ESBP	EDBP	EMBP	EHR	50remima	50time	50SEFL	50SEFR	50SBP	50DBP	50MBP	50HR	IntuSBP	IntuDBP	IntuMBP	IntuHR	IntuPSI	Hypotension	Desaturation	InotropicsVasopressor		VremimaKG	PreVremimaKG	alpha1
1	c	m	41	179	76	1	RCC	RoboNx	0	5	3.5	24	175	45	17	16.9	131	85	101	115	27.3	205	51	9.4	3.3	131	85	101	117	24	175	17	16.9	131	85	101	115	113	66	82	107	40	1	0	0	phe50	0.315789	0.291667	-1.68945
2	b	f	35	166	53	2	OvCyst	RoboOcCyst	HTN	0	0	14	163	90	8.9	4.1	94	55	69	71	17	195	78	5	15.4	90	52	67	71	23	255	11.4	14.1	79	42	56	63	102	59	76	76	37	0	0	0	phe50	0.264151	0.271667	-0.019994
3	c	m	60	164	64	1	ProCa	RoboPros	0	2.5	2.5	14.4	120	83	18.6	21.1	95	68	78	64	14.4	120	83	18.6	21.1	95	68	78	64	16.6	180	16.4	15.5	90	61	71	68	70	50	60	78	36	1	0	0	phe50	0.225	0.2	-8.67768
4	c	f	41	154	60	1	Myoma	RoboMyoma	0	2	2	18	160	73	17.7	17.7	107	69	83	91	18	160	73	17.7	17.7	107	69	83	91	21.6	223	18.3	17.3	115	72	90	89	107	54	72	107	57	1	0	0	phe50	0.3	0.266667	3.12054
5	b	f	39	156	58	1	Myoma	RoboMyoma	0	5	5	17	180	82	15.7	18.2	125	74	89	82	18	190	79	15.6	17.9	111	74	89	81	25.6	290	7.9	7.1	110	72	87	72	161	93	122	98	49	0	0	0		0.293103	0.3	1.76159
6	c	f	27	155	44	1	OvCyst	RoboOcCyst	0	5	5	19.4	276	57	5	2.9	95	51	68	86	19.4	276	57	5	2.9	95	51	68	86	24.2	480	14.8	14.8	91	53	66	86	156	58	84	90	55	1	0	0	phe50	0.440909	0.46	1.59271
7	b	f	51	152	64	2	Adenomyosis	RoboExplo	HBV	7	1	14	130	78	19.5	9.5	124	60	86	78	14	130	78	19.5	9.5	124	60	86	78	20	320	20.9	20.9	107	52	75	69	158	67	97	83	52	0	0	0		0.21875	0.216667	-3.19381
8	c	m	33	177	98	1	H-L-Disc	Laminectomy	Hypoth	0.5	0.5	17	160	74	18.9	18.6	140	84	106	110	17	160	74	18.9	18.6	140	84	106	110	21	230	12.5	13.3	139	51	98	111	116	55	79	104	39	1	0	0	phe50	0.173469	0.266667	-3.67317
9	b	f	60	170	60	1	EndomCa	RoboExplo	0	8	8	10	100	92	20.7	21.3	128	79	99	71	10	100	92	20.7	21.3	128	79	99	71	20	240	24	7.6	8	63	78	84	102	63	78	87	35	0	0	0		0.166667	0.166667	0.793988
10	c	f	27	164	51	1	Myoma	RoboMyoma	0	7	5	18	220	59	20.1	19	96	69	80	82	16	196	59	20	19.5	108	76	92	78	23	400	21.4	18.4	113	82	95	96	113	82	95	101	55	0	0	0	0	0.352941	0.366667	1.32018
11	c	m	49	174	64	1	HerniatedDisc	Laminectomy	0	2	2	12	117	72	16.1	15	117	75	89	73	14	130	56	16.7	18	117	75	89	73	17	158	16.3	16	120	84	96	67	124	88	104	96	32	0	0	0	0	0.1875	0.195	0.110245
12	c	m	47	176	94	2	Ankle Fx	CRIF	HTN	7	6	30	193	66	15.3	20.1	143	90	112	65	32	200	57	15.8	18	128	76	97	66	24	290	16.9	18.4	128	76	97	66	157	108	129	88	47	0	0	0		0.319149	0.321667	-0.783418
13	c	f	32	158	65	1	OvCyst	RoboOcCyst	0	1	1	30	290	39	5.9	8.3	108	68	84	92	30	290	39	5.9	8.3	108	68	84	92	30	290	5.9	8.3	108	68	84	92	140	89	105	102	36	0	0	0		0.461538	0.483333	5.59154
14	b	m	50	175	75	1	Cholecystitis	RoboChole	0	2	2	12	100	89	14.4	13.5	126	82	99	74	12	100	89	14.4	13.5	126	82	99	74	18	200	5.1	8.5	119	70	89	98	174	111	138	111	36	0	0	0		0.16	0.166667	-0.395835
15	b	f	24	173	58	1	Cholecystitis	RoboChole	0	5	2	12	120	79	19.6	17.3	102	56	73	93	13	128	79	19.4	17.2	105	57	74	94	16	210	17.8	15.5	95	53	72	91	126	59	74	98	54	0	0	0		0.206897	0.2	7.89745
16	b	f	29	170	61	1	OvCyst	RoboOcCyst	0	2	1	13	130	69	10.9	8.1	100	64	77	72	13	130	68	10.8	7.9	100	64	77	72	16	180	12.9	12.7	102	62	78	73	106	70	83	84	47	0	0	0		0.213115	0.216667	3.06586
17	b	m	58	165	63	2	RCC	RoboNx	HTN DM	0	0	11	160	90	28	27	152	90	114	80	11	160	90	28	27	152	90	114	80	18	320	17.7	15.5	139	87	106	69	134	84	105	98	26	0	0	0		0.174603	0.266667	-1.59384
18	b	f	48	169	64	1	OvCyst	LapaOcCyst	0	6	6	12	110	81	17.3	18.7	122	72	91	70	12	110	81	17.3	18.7	122	72	91	70	19	190	17.1	17.4	102	63	78	62	138	83	100	85	42	0	0	0		0.1875	0.183333	1.53417
19	b	m	42	171	81	1	H-C-Disc	Laminectomy	0	2	2	20	140	78	17.5	6.4	118	82	96	80	20	140	78	17.5	6.4	118	82	96	80	26	240	16.4	11.6	115	80	93	80	144	100	118	89	55	0	0	0		0.246914	0.233333	-3.01584
20	b	m	60	153	67	1	ProCa	RoboPros	1	0	0	20	178	87	25.3	28.2	132	80	105	77	20	178	87	25.3	28.2	132	80	105	77	40	328	17.2	15.1	107	70	85	75	151	107	125	99	48	0	0	0		0.298507	0.296667	0.495273
21	b	m	39	180	98	1	H-C-Disc	Laminectomy	0	5	5	20	121	87	3.4	7.2	137	78	102	76	20	121	87	3.4	7.2	137	78	102	76	28	241	3.4	7.2	136	81	103	81	191	118	146	95	43	0	0	0		0.204082	0.201667	-0.351821
22	c	f	60	164	71	2	H-L-Disc	TLIF	HTN DM	5	5	13	110	75	18.4	20.5	112	69	86	79	13	110	75	18.4	20.5	112	69	86	79	18	180	19	18	109	55	73	69	158	90	121	90	53	0	0	0		0.183099	0.183333	-2.67799
23	c	f	47	173	72	1	Myoma	RoboMyoma	0	2	2	17	135	31	10.2	14	118	54	88	70	17	135	31	10.2	14	118	54	88	70	15	135	10.2	14	118	54	88	73	129	71	110	91	40	0	0	0		0.236111	0.225	12.736
24	c	f	58	154	54	1	GaCancer	LapaGast	0	5	5	16	180	46	17.6	19.1	99	58	73	81	16	180	46	17.6	19.1	99	58	73	81	19	210	8.1	12.9	92	55	69	84	103	71	82	91	46	1	0	0	phe50	0.296296	0.3	-4.19709
25	c	f	55	172	73	1	AnkFr	Fbremoval	0	0	0	14	115	79	19.9	17.3	124	72	92	73	14	115	79	19.9	17.3	124	72	92	73	22	180	18.8	19.2	115	70	87	75	111	69	86	85	44	0	0	0		0.191781	0.191667	2.13358
26	c	f	60	166	56	1	AnkFr	Fbremoval	0	2.5	2.5	15	130	84	15	6	114	78	84	73	15	160	71	19.2	20.4	114	72	87	72	19	210	19	18	115	77	90	70	96	64	78	66	49	1	0	0	phe50	0.267857	0.216667	3.94624
27	b	m	60	172	73	2	H-C-Disc	ACDF	HTN DM	5	5	16	131	88	17.3	24	145	88	108	83	19	155	88	17.3	24	145	88	108	83	29	237	1	3	114	74	88	83	137	92	109	83	44	0	0	0	0	0.219178	0.218333	4.63213
28	b	f	60	162	67	2	H-L-Disc	TLIF	HTN DM	10	1	13	110	56	14.9	14.7	138	81	106	79	13	110	56	14.9	14.7	138	81	106	79	16	140	21	21	127	81	102	76	166	102	130	87	38	0	0	0	0	0.19403	0.183333	1.49285
29	c	f	44	160	50	1	OvCyst	LapaOcCyst	0	8	8	13	150	55	13	13	109	65	80	78	13	150	55	13	13	109	65	80	78	16	180	4.5	4.5	152	89	110	99	116	72	90	89	39	0	0	0	0	0.26	0.25	1.19199
30	b	f	43	161	58	1	OvCyst	LapaOcCyst	0	3	0	11	110	87	17.8	18.4	123	70	74	71	11	110	87	17.8	18.4	123	70	74	71	15	170	7	6	120	54	74	78	115	78	93	76	38	0	0	0		0.189655	0.183333	-0.028313
31	c	f	58	156	65	2	GaCancer	LapaGast	HTN	10	10	16	150	62	15.4	16.2	120	77	94	75	16	150	62	15.4	16.2	120	77	94	75	19	190	13.6	15.1	116	77	92	79	147	106	123	99	52	1	0	0	phe50	0.246154	0.25	0.136663
32	c	f	54	159	50	1	GaCancer	LapaGast	HBV	6	9	15	178	48	10.4	5.1	153	65	103	76	15	178	48	10.4	5.1	153	65	103	76	20	280	14.4	8.8	132	60	86	68	197	110	147	122	47	0	0	0		0.3	0.296667	0.479278
33	c	m	60	165	63	2	H-T-Disc	PTIF	DM	7	4	11	106	78	16	18	151	82	110	71	14	129	70	21	22	133	71	97	58	24	222	15	15	126	71	93	53	187	97	134	87	38	0	0	0		0.174603	0.176667	8.72391
34	b	m	60	175	63	1	GaCancer	LapaGast	0	4	4	15	145	79	11	18	129	71	92	62	18	183	61	24	23	121	59	84	60	22	260	2	16	140	70	95	55	193	94	135	71	44	0	0	0		0.238095	0.241667	-1.51504
35	b	f	38	159	65	1	GaCancer	LapaGast	0	5	7	17	150	86	18.1	19.4	106	65	80	67	17	150	86	18.1	19.4	106	65	80	67	22	260	18.6	18.9	103	69	80	65	123	80	95	97	51	0	0	0		0.261538	0.25	11.439
36	b	m	60	167	69	1	ProCa	RoboPros	0	8	8	20	180	73	8.9	14.7	121	72	9	70	20	180	73	8.9	14.7	121	72	9	70	24	274	18.1	17.8	108	78	90	56	134	96	108	87	47	1	0	0	phe50	0.289855	0.3	3.7031
37	b	m	50	168	56	2	RCC	RoboNx	HTN	6	4	16	170	65	17.7	17.2	122	85	110	105	16	170	65	17.7	17.2	122	85	110	105	22	230	18	19	122	79	97	103	120	69	80	109	45	0	0	0		0.285714	0.283333	6.35742
38	c	m	60	171	92	1	ProCa	RoboPros	0	3	3	20	137	63	16	14	110	70	83	92	24	160	51	14	14	101	64	78	95	34	230	16	12.5	101	64	78	95	126	71	89	111	44	1	0	0	phe50	0.217391	0.228333	-1.92291
39	c	m	60	182	84	1	ProCa	RoboPros	0	2	2	15	110	72	8.5	13.7	153	103	122	85	18	130	69	17	15	131	87	105	88	23	230	16	18	131	90	104	80	157	64	87	90	44	0	0	0		0.178571	0.183333	20.5647
40	b	f	37	163	72	1	ThyCa	RoboTh	0	5	0	18	140	77	15	13	132	57	93	100	18	140	77	15	13	132	57	93	100	22	190	10	14	133	75	100	103	233	133	177	110	49	0	0	0		0.25	0.233333	6.53366
41	b	f	41	155	66	1	Myoma	RoboMyoma	0	5	3	15	130	83	8	10	125	97	110	95	15	130	83	8	10	125	97	110	95	20	250	18	19	116	78	94	85	135	100	123	92	51	0	0	0		0.227273	0.216667	0.41404
42	c	f	43	165	61	1	Cholecystitis	RoboChole	0	8	6	16	160	78	16.4	18.8	142	81	104	74	16	160	78	16.4	18.8	142	81	104	74	22	230	19.5	19	107	59	77	79	143	81	104	92	40	0	0	0		0.262295	0.266667	9.63406
43	c	f	39	173	86	1	Cholecystitis	RoboChole	0	2	2	19	135	45	8.8	14	93	55	69	81	19	135	45	8.8	14	93	55	69	81	19	135	8.8	14	93	55	69	81	123	56	81	98	42	0	0	0		0.22093	0.225	-1.22773
44	c	m	31	180	78	1	Cholecystitis	RoboChole	0	5	5	26	190	61	13.7	12.4	122	63	85	99	26	190	61	13.7	12.4	122	63	85	99	29	220	15.4	13.9	126	64	87	87	147	78	104	101	35	0	0	0		0.333333	0.316667	4.57029
45	c	f	27	163	54	1	Cholecystitis	RoboChole	0	3	3	17	186	63	19.7	22	108	57	77	89	17	186	63	19.7	22	108	57	77	89	22	300	16.8	16.5	100	59	77	92	142	82	100	123	41	0	0	0		0.314815	0.31	4.7251
46	c	f	47	142	48	1	OvCyst	LapaOcCyst	0	7	6	14	180	63	5.9	2	127	90	14	77	14	180	63	5.9	2	127	90	14	77	16	220	18.6	17.6	183	116	145	91	192	120	149	99	53	0	0	0		0.291667	0.3	0.477504
47	b	f	44	162	69	1	GaCancer	LapaGast	0	5	0	10	90	27	4	8	121	73	93	76	10	90	27	4	8	121	73	93	76	10	90	4	8	121	73	93	76	176	90	125	96	33	0	0	0		0.144928	0.15	2.18812
48	c	m	60	165	76	1	ProCa	RoboPros	0	3	3	20	160	88	7.4	10	144	85	109	79	20	160	88	7.4	10	144	85	109	79	25	270	17.2	16.6	130	85	101	71	145	101	113	101	47	0	0	0		0.263158	0.266667	14.7833
49	b	m	60	165	58	1	ProCa	RoboPros	0	2	0	16	170	74	20	22	140	68	96	75	19	235	51	10	16	113	67	83	70	22	180	5	7	171	128	144	93	177	128	144	92	42	0	0	0		0.275862	0.283333	-3.35581
50	c	f	58	154	49	1	H-L-Disc	PLIF	0	5	5	18	210	73	22	23	135	65	92	57	20	240	68	23	22	120	65	86	59	30	245	17	18	132	74	92	63	142	82	115	81	42	0	0	0		0.367347	0.35	-3.09419
51	b	f	38	162	74	1	Myoma	RoboMyoma	0	10	10	17	151	88	6	10	107	62	78	106	17	151	88	6	10	107	62	78	106	23	270	16	15	125	75	95	88	112	73	87	99	35	0	0	0		0.22973	0.251667	0.261795
52	c	f	51	165	68	2	H-C-Disc	Laminectomy	DM	10	10	22	186	85	25	23	129	71	93	93	22	186	85	25	23	129	71	93	93	29	290	16	15.2	143	87	109	90	227	106	152	124	50	0	0	0		0.323529	0.31	5.52093
53	b	f	41	165	51	1	H-L-Disc	Discectomy	0	7	8	16	181	86	20	13	108	62	87	97	16	181	86	20	13	108	62	87	97	23	300	12	15	118	68	89	90	130	72	96	108	39	0	0	0		0.313725	0.301667	-2.23786
54	b	f	60	152	57	1	H-L-Disc	TLIF	0	5	5	12	120	88	5.4	3.5	162	76	110	70	14	150	76	2.1	1.9	151	78	109	76	18	180	4	2.8	151	78	109	76	218	115	165	110	36	0	0	0		0.210526	0.2	1.29183
55	b	m	56	172	92	1	H-L-Disc	Discectomy	0	0	0	16	110	80	11.6	7.6	118	76	91	81	16	110	80	11.6	7.6	118	76	91	81	30	240	10.8	11.6	98	56	71	77	82	45	57	90	37	1	0	0	phe50	0.173913	0.183333	-1.50925
56	c	f	20	162	59	1	OvCyst	LapaOcCyst	0	3	3	18	180	49	16.5	17.8	91	51	86	90	18	180	49	16.5	17.8	91	51	86	90	18	180	16.5	17.8	91	51	86	90	123	68	91	98	47	0	0	0		0.305085	0.3	-0.217451
57	c	m	55	174	78	1	H-L-Disc	TLIF	0	8	7	14	104	81	11	10	137	67	96	63	14	104	81	11	10	137	67	96	63	21	163	15.8	15.5	127	70	92	63	157	94	120	72	52	0	0	0		0.179487	0.173333	-3.19584
58	c	f	57	164	59	1	Cholecystitis	RoboChole	0	4	4	14	142	42	12.7	11.4	132	77	100	64	16	160	42	12.7	11.4	132	77	100	64	20	200	12	10.8	139	80	103	66	154	86	112	79	38	0	0	0		0.237288	0.236667	8.81736
59	b	f	50	151	48	1	Cholecystitis	RoboChole	0	9	5	12	140	58	15	15	104	59	75	88	12	140	58	15	15	104	59	75	88	16	190	16	16.6	106	64	80	82	108	69	83	104	36	0	0	0		0.25	0.233333	17.2978
60	b	f	43	161	55	1	Cholecystitis	RoboChole	0	5	3	15	170	50	13	13	120	84	97	89	15	170	50	13	13	120	84	97	89	15	170	13	13	116	79	93	89	98	58	72	100	42	0	0	0		0.272727	0.283333	1.48135
61	c	f	48	163	48	1	Myoma	RoboMyoma	0	8	8	15	190	53	8	21	11	54	77	100	15	190	53	8	21	11	54	77	100	20	245	10	9	114	56	80	90	148	63	91	103	44	0	0	0		0.3125	0.316667	-0.778757
62	c	f	50	148	48	1	BrCa	BrResection	0	7	6	22	270	76	11	16	112	55	77	82	22	270	76	11	16	112	55	77	82	28	410	15	15	119	63	85	80	216	107	147	82	50	1	0	0	phe50	0.458333	0.45	0.279595
63	b	f	36	165	60	1	ThyCa	RoboTh	0	5	2	15	140	76	10	9.9	114	63	83	67	15	140	76	10	9.9	114	63	83	67	20	210	13	11	110	61	79	68	120	66	89	94	39	0	0	0		0.25	0.233333	-0.632517
64	b	f	57	157	68	1	BlaCa	RoboCystectomy	0	4.5	3	12	110	67	16	18	111	64	83	66	14	120	54	20	19	111	64	83	66	19	150	15	16.5	103	59	76	51	114	60	82	75	45	0	0	0		0.176471	0.183333	21.8947
65	b	m	44	168	67	1	GaCancer	LapaGast	0	5	1	10	90	82	12	10	120	66	88	76	10	90	82	12	10	120	66	88	76	16	180	14	15.6	108	60	82	61	129	99	112	84	37	0	0	0		0.149254	0.15	2.42839
66	b	f	42	164	49	1	ThyCa	RoboTh	0	1	0	12	140	50	18	17	110	57	79	69	12	140	50	18	17	110	57	79	69	13.5	180	18	17	92	50	66	70	134	79	101	82	42	0	0	0		0.244898	0.233333	-1.55127
67	c	f	44	153	52	1	ThyCa	RoboTh	0	5	5	16	180	54	18	20	118	58	83	79	16	180	54	18	20	118	58	83	79	18	240	17	17	117	57	82	82	133	62	89	82	47	0	0	0		0.307692	0.3	1.68087
68	c	m	60	164	60	2	H-L-Disc	OLIF	DM	2	2	16	150	31	10	8	157	96	120	90	21	200	33	11	11	155	87	111	95	16	150	13	12	151	87	111	95	188	93	130	106	39	0	0	0		0.266667	0.25	1.22141
69	b	f	44	161	85	1	Cholecystitis	RoboChole	0	4	3	26	190	87	16	16	99	62	76	73	26	190	87	16	16	99	62	76	73	32	320	17	15	107	69	84	75	121	79	95	97	40	0	0	0		0.305882	0.316667	1.63683
70	b	m	34	172	88	1	RCC	RoboNx	0	7	3	20	180	76	12	8	113	66	84	83	20	180	76	12	8	113	66	84	83	30	360	18	18	113	66	84	81	126	83	100	83	48	0	0	0		0.227273	0.3	-2.61805
71	b	f	60	156	59	1	H-L-Disc	OLIF	0	5	2	14	150	33	6	11	190	92	126	65	14	150	33	6	11	190	92	126	65	14	150	6	11	169	88	121	69	201	113	103	83	37	0	0	0		0.237288	0.25	4.75454
72	c	f	23	153	62	1	WristMass	MassExcision	0	5	5	22	220	76	19	16	146	57	86	81	22	220	76	19	16	146	57	86	81	36	640	20	22	134	62	88	81	160	63	100	83	61	0	0	0		1.22581	0.0316667	-0.585768
													153.958
[truncated: 24 more columns]
